# Supplementary material for: Bodiniosides S–Y, Seven New Triterpenoid Saponins from Elsholtzia bodinieri and Their Anti-Influenza Activities
Source: Molecules. 2021 Oct 29;26(21):6535. doi: 10.3390/molecules26216535 (PMC8587758; doi:10.3390/molecules26216535)
Supplement: Supplementary file 1 [file molecules-26-06535-s001.zip]

Archive with 1 entries (1 files):
- molecules-1412501-supplementary.pdf
